# Supplementary material for: Effects of a school-based intervention on 24-hour movement behaviors in adolescents: A quasi-experimental study
Source: PLoS One. 2025 Nov 21;20(11):e0336696. doi: 10.1371/journal.pone.0336696 (PMC12637913; doi:10.1371/journal.pone.0336696)
Supplement: S1 File — (XLSX) [file pone.0336696.s001.xlsx]

## Sheet: Database
Sleep_Weekday_1	Meet_Sleep_Weekday_1	Sleep_Weekend_1	Meet_Sleep_Weekend_1	Sleep_Total_1	Meet_Sleep_Total_1	Sleep_Weekday_2	Meet_Sleep_Weekday_2	Sleep_Weekend_2	Meet_Sleep_Weekend_2	Sleep_Total_2	Meet_Sleep_Total_2	Sleep_Weekday_3	Meet_Sleep_Weekday_3	Sleep_Weekend_3	Meet_Sleep_Weekend_3	Sleep_Total_3	Meet_Sleep_Total_3	MVPA_Weekday_1	Meet_Weekday_1	MVPA_Weekend_1	Meet_MVPA_Weekend_1	MVPA_Total_1	Meet_MVPA_Total_1	MVPA_Weekday_2	Meet_MVPA_Weekday_2	MVPA_Weekend_2	Meet_MVPA_Weekend_2	MVPA_Total_2	Meet_MVPA_2	MVPA_Weekday_3	Meet_MVPA_Weekday_3	MVPA_Weekend_3	Meet_MVPA_Weekend_3	MVPA_Total_3	Meet_MVPA_Total_3	ST_Weekday_1	Meet_ST_Weekday_1	ST_Weekend_1	Meet_ST_Weekend_1	ST_Total_1	Meet_ST_Total_1	ST_Weekday_2	Meet_ST_Weekday_2	ST_Weekend_2	Meet_ST_Weekend_2	ST_Total_2	Meet_ST_Total_2	ST_Weekday_3	Meet_ST_Weekday_3
11	0	14.5	0	12.75	0	12.25	0	16	0	14.125	0	11	0	13.5	0	12.25	0	0.25	0	0.25	0	0.25	0	0.583333	0	0.333333	0	0.458333	0	0.416667	0	0.583333	0	0.5	0	2.75	0	4	0	3.375	0	2.75	0	4.25	0	3.5	0	0.833333	1
7.66667	0	13	0	10.3333	0	7.5	0	10	1	8.75	1	8	1	11.25	0	9.625	1	2.5	1	2.5	1	2.5	1	1	1	4	1	2.5	1	1	1	2	1	1.5	1	0	1	7.5	0	3.75	0	0	1	11.5	0	5.75	0	7.5	0
6.33333	0	10.4833	0	8.40833	1	7.66667	0	9.5	1	8.58333	1	8	1	10	1	9	1	0.666667	0	1	1	0.833333	0	1	1	1	1	1	1	0.833333	0	1.16667	1	1	1	3.16667	0	10.6667	0	6.91667	0	2.16667	0	5	0	3.58333	0	1.66667	1
8	1	10.5	0	9.25	1	8	1	9.5	1	8.75	1	7.5	0	10.5	0	9	1	0.5	0	0	0	0.25	0	0	0	1	1	0.5	0	2	1	0	0	1	1	6.5	0	8.5	0	7.5	0	4.5	0	6	0	5.25	0	5.5	0
8.75	1	10	1	9.375	1	8.5	1	8	1	8.25	1	8.75	1	9	1	8.875	1	0	0	0	0	0	0	0	0	1.75	1	0.875	0	0	0	1.58333	1	0.791667	0	7.16667	0	10.5	0	8.83333	0	5	0	6.83333	0	5.91667	0	4.5	0
12	0	15.3333	0	13.6667	0	10.5	0	12	0	11.25	0	8	1	9	1	8.5	1	1	1	0.666667	0	0.833333	0	0	0	0	0	0	0	0	0	0	0	0	0	3	0	2	1	2.5	0	3.41667	0	3	0	3.20833	0	8	0
9.33333	1	13.5	0	11.4167	0	7.16667	0	13.1667	0	10.1667	0	7	0	13	0	10	1	3	1	3	1	3	1	1.5	1	1.33333	1	1.41667	1	1	1	1	1	1	1	2	1	10	0	6	0	9	0	15	0	12	0	3	0
5	0	10	1	7.5	0	8.5	1	8	1	8.25	1	5	0	11	0	8	1	0.666667	0	0.666667	0	0.666667	0	0.166667	0	0.416667	0	0.291667	0	0.166667	0	0.166667	0	0.166667	0	2	1	12.5	0	7.25	0	4.83333	0	10	0	7.41667	0	9	0
8.16667	1	9	1	8.58333	1	8.5	1	7	0	7.75	0	8	1	8	1	8	1	0	0	0	0	0	0	0.833333	0	0	0	0.416667	0	0	0	0	0	0	0	11	0	17.1667	0	14.0833	0	5.5	0	7.66667	0	6.58333	0	5	0
9.5	1	11.3333	0	10.4167	0	8.75	1	10	1	9.375	1	8	1	8	1	8	1	1.15	1	0.5	0	0.825	0	2	1	0	0	1	1	1	1	2	1	1.5	1	13.1667	0	16.6667	0	14.9167	0	7.5	0	9.33333	0	8.41667	0	2	1
12	0	12.5333	0	12.2667	0	10	1	9	1	9.5	1	8	1	8	1	8	1	0	0	1.5	1	0.75	0	0	0	0	0	0	0	0	0	0	0	0	0	9	0	7	0	8	0	7	0	11	0	9	0	0.5	1
7	0	10	1	8.5	1	8.5	1	10.5	0	9.5	1	8.83333	1	11.1667	0	10	1	0	0	0	0	0	0	0.833333	0	0	0	0.416667	0	0	0	0	0	0	0	11.8333	0	18.6667	0	15.25	0	9.15	0	17.75	0	13.45	0	3.91667	0
5.5	0	11	0	8.25	1	6.83333	0	10.5	0	8.66667	1	5.83333	0	8.75	1	7.29167	0	1	1	1	1	1	1	0.5	0	1.5	1	1	1	1	1	1.75	1	1.375	1	4.8	0	8.05	0	6.425	0	3.5	0	8.16667	0	5.83333	0	5	0
4	0	8	1	6	0	7	0	10	1	8.5	1	7.16667	0	8	1	7.58333	0	0	0	2	1	1	1	0	0	5	1	2.5	1	0.5	0	4	1	2.25	1	13.5	0	16.3333	0	14.9167	0	9.83333	0	18	0	13.9167	0	5.66667	0
6.66667	0	13.0833	0	9.875	1	7.75	0	13.6667	0	10.7083	0	8.08333	1	11.25	0	9.66667	1	0	0	3.83333	1	1.91667	1	0.5	0	0.666667	0	0.583333	0	0.416667	0	0.416667	0	0.416667	0	8.28333	0	18.3333	0	13.3083	0	2.16667	0	7	0	4.58333	0	2.5	0
6.16667	0	9.5	1	7.83333	0	9.08333	1	10.75	0	9.91667	1	6.83333	0	9	1	7.91667	0	1.5	1	2	1	1.75	1	1.25	1	1	1	1.125	1	1.16667	1	0.666667	0	0.916667	0	3.5	0	8.5	0	6	0	4.5	0	5	0	4.75	0	3	0
7.25	0	9	1	8.125	1	6	0	9	1	7.5	0	7	0	9	1	8	1	2	1	1.5	1	1.75	1	7.5	1	3.5	1	5.5	1	1.5	1	2.75	1	2.125	1	2	1	7.5	0	4.75	0	6.5	0	10	0	8.25	0	6.5	0
6.16667	0	10.3333	0	8.25	1	7	0	8.13333	1	7.56667	0	6.75	0	8.5	1	7.625	0	1	1	0	0	0.5	0	1.5	1	0.666667	0	1.08333	1	2	1	0.5	0	1.25	1	8.5	0	12	0	10.25	0	5.5	0	8.66667	0	7.08333	0	6	0
10.0833	0	10.0833	0	10.0833	0	5	0	8	1	6.5	0	8	1	13.5	0	10.75	0	0	0	2.58333	1	1.29167	1	1.33333	1	1.33333	1	1.33333	1	1.83333	1	3.58333	1	2.70833	1	0	1	2	1	1	1	3	0	9.5	0	6.25	0	5.75	0
8.83333	1	11.5	0	10.1667	0	6.5	0	9.5	1	8	1	7.5	0	11	0	9.25	1	1.5	1	0	0	0.75	0	1.5	1	1.5	1	1.5	1	1.75	1	3.33333	1	2.54167	1	9	0	14	0	11.5	0	3.16667	0	8.66667	0	5.91667	0	1.16667	1
8	1	8	1	8	1	8	1	7	0	7.5	0	8	1	9	1	8.5	1	0	0	0	0	0	0	0.666667	0	0	0	0.333333	0	0.0833333	0	0	0	0.0416667	0	5	0	7	0	6	0	5.5	0	8.25	0	6.875	0	3	0
9	1	12	0	10.5	0	9	1	12	0	10.5	0	7	0	13	0	10	1	0	0	0	0	0	0	0	0	0	0	0	0	0	0	0	0	0	0	8	0	5	0	6.5	0	11	0	11	0	11	0	2.16667	0
7.08333	0	10	1	8.54167	1	6.5	0	9	1	7.75	0	6.66667	0	10.5	0	8.58333	1	0	0	0	0	0	0	0.166667	0	0.166667	0	0.166667	0	2	1	0	0	1	1	9.16667	0	10.5	0	9.83333	0	13	0	12	0	12.5	0	3	0
9	1	9	1	9	1	9	1	9	1	9	1	9	1	9	1	9	1	0	0	0	0	0	0	0	0	1.75	1	0.875	0	0	0	1.66667	1	0.833333	0	4	0	11	0	7.5	0	4	0	12	0	8	0	7	0
8.33333	1	9	1	8.66667	1	8.5	1	11	0	9.75	1	9	1	12	0	10.5	0	4	1	2	1	3	1	0.5	0	1	1	0.75	0	0.333333	0	0.333333	0	0.333333	0	4	0	7	0	5.5	0	6.5	0	5.66667	0	6.08333	0	2.83333	0
7.33333	0	11.75	0	9.54167	1	9.5	1	11.5	0	10.5	0	6.33333	0	10.5	0	8.41667	1	0.0833333	0	0	0	0.0416667	0	0.666667	0	0	0	0.333333	0	1	1	0.5	0	0.75	0	13	0	13	0	13	0	8	0	11	0	9.5	0	4	0
7.33333	0	9.5	1	8.41667	1	8.08333	1	10.5	0	9.29167	1	6.83333	0	9	1	7.91667	0	2.08333	1	0	0	1.04167	1	2	1	3	1	2.5	1	3.75	1	3	1	3.375	1	8	0	11	0	9.5	0	9	0	9.5	0	9.25	0	3.33333	0
8	1	10	1	9	1	8.33333	1	8	1	8.16667	1	6	0	11	0	8.5	1	0.0666667	0	0.0666667	0	0.0666667	0	0	0	0	0	0	0	0.116667	0	0.216667	0	0.166667	0	9	0	14.5	0	11.75	0	4	0	9	0	6.5	0	8	0
6.75	0	11	0	8.875	1	6	0	9	1	7.5	0	6	0	9	1	7.5	0	0	0	0	0	0	0	0.333333	0	0.333333	0	0.333333	0	0.666667	0	0.666667	0	0.666667	0	10	0	9	0	9.5	0	12.5	0	14.5	0	13.5	0	10.5	0
7.5	0	10.5	0	9	1	8.33333	1	11.6667	0	10	1	7.5	0	9	1	8.25	1	0	0	0	0	0	0	0	0	0	0	0	0	0	0	0	0	0	0	8	0	14	0	11	0	0	1	13.3333	0	6.66667	0	8.25	0
7.5	0	11	0	9.25	1	8.5	1	8.5	1	8.5	1	7.66667	0	10.8333	0	9.25	1	1.66667	1	0.833333	0	1.25	1	1.25	1	1	1	1.125	1	1	1	1.5	1	1.25	1	2.33333	0	6.16667	0	4.25	0	4	0	3.5	0	3.75	0	4	0
8.16667	1	14.4167	0	11.2917	0	8.33333	1	12.5167	0	10.425	0	9.68333	1	13	0	11.3417	0	0.916667	0	0.916667	0	0.916667	0	1.16667	1	0.666667	0	0.916667	0	0.95	0	0.166667	0	0.558333	0	7.93333	0	8.98333	0	8.45833	0	7.16667	0	10.3167	0	8.74167	0	3	0
8.33333	1	8	1	8.16667	1	9	1	9	1	9	1	8.33333	1	9	1	8.66667	1	3	1	3	1	3	1	2.5	1	2.5	1	2.5	1	3	1	4	1	3.5	1	9	0	16	0	12.5	0	1	1	1	1	1	1	3	0
6.83333	0	9.5	1	8.16667	1	6.83333	0	9.5	1	8.16667	1	8	1	10	1	9	1	4	1	2	1	3	1	3	1	1.5	1	2.25	1	2	1	3	1	2.5	1	12	0	12.6667	0	12.3333	0	7	0	5	0	6	0	1.75	1
11.6333	0	15.6333	0	13.6333	0	9	1	11	0	10	1	6	0	10	1	8	1	0	0	0	0	0	0	0	0	0	0	0	0	0	0	0	0	0	0	15	0	17	0	16	0	13	0	8	0	10.5	0	6	0
8.5	1	13.5	0	11	0	8.16667	1	11	0	9.58333	1	7.5	0	10	1	8.75	1	1	1	2	1	1.5	1	1	1	2	1	1.5	1	1	1	2	1	1.5	1	8	0	17	0	12.5	0	4	0	7.5	0	5.75	0	1.5	1
7.5	0	8.5	1	8	1	9	1	11	0	10	1	9.5	1	8	1	8.75	1	0	0	2	1	1	1	1.66667	1	3	1	2.33333	1	1.5	1	1	1	1.25	1	7.83333	0	7.5	0	7.66667	0	10	0	5.5	0	7.75	0	11.5	0
8	1	12	0	10	1	10.25	0	14.25	0	12.25	0	9.25	1	12	0	10.625	0	0.833333	0	0.833333	0	0.833333	0	0.833333	0	0	0	0.416667	0	0.666667	0	0.666667	0	0.666667	0	13	0	18	0	15.5	0	9.5	0	12.75	0	11.125	0	6.83333	0
6.5	0	9.5	1	8	1	6.5	0	7.5	0	7	0	6.5	0	6	0	6.25	0	3	1	4.5	1	3.75	1	2	1	3	1	2.5	1	3	1	5	1	4	1	6.5	0	12.5	0	9.5	0	2	1	3.5	0	2.75	0	1	1
7.66667	0	8.5	1	8.08333	1	6.83333	0	10.6667	0	8.75	1	9.16667	1	6	0	7.58333	0	0	0	0	0	0	0	0	0	0	0	0	0	0	0	0	0	0	0	3	0	9.5	0	6.25	0	2	1	13	0	7.5	0	0.833333	1
7	0	9	1	8	1	12.1667	0	13.6667	0	12.9167	0	8	1	7	0	7.5	0	1	1	0	0	0.5	0	1	1	0	0	0.5	0	1	1	1	1	1	1	9	0	12	0	10.5	0	1.5	1	8	0	4.75	0	8.83333	0
7.5	0	10	1	8.75	1	12	0	9	1	10.5	0	7	0	7	0	7	0	0.5	0	0	0	0.25	0	0	0	0	0	0	0	0	0	0	0	0	0	10.1667	0	10.1667	0	10.1667	0	13	0	16	0	14.5	0	14	0
5.91667	0	10	1	7.95833	0	6	0	11	0	8.5	1	7	0	9	1	8	1	0.5	0	0	0	0.25	0	1	1	0	0	0.5	0	0	0	0	0	0	0	9	0	10	0	9.5	0	8.5	0	10	0	9.25	0	8	0
9	1	14	0	11.5	0	8	1	12	0	10	1	7.25	0	11.5	0	9.375	1	0.5	0	0	0	0.25	0	0	0	0	0	0	0	0	0	0	0	0	0	6.5	0	2	1	4.25	0	8.33333	0	3.33333	0	5.83333	0	11	0
11.1667	0	9	1	10.0833	0	7.5	0	7	0	7.25	0	7.5	0	6.33333	0	6.91667	0	0.583333	0	1.5	1	1.04167	1	3.5	1	3	1	3.25	1	1.5	1	2	1	1.75	1	10	0	12.5	0	11.25	0	12	0	10	0	11	0	8	0
9.33333	1	11	0	10.1667	0	11	0	10	1	10.5	0	6.66667	0	10	1	8.33333	1	1.16667	1	0	0	0.583333	0	0	0	0	0	0	0	0.666667	0	0.666667	0	0.666667	0	5.33333	0	11	0	8.16667	0	5.5	0	9	0	7.25	0	8.33333	0
8	1	14.5	0	11.25	0	7.83333	0	12	0	9.91667	1	9.16667	1	14	0	11.5833	0	1	1	0	0	0.5	0	0	0	0	0	0	0	0	0	0	0	0	0	5	0	9	0	7	0	10	0	14	0	12	0	10	0
8.5	1	10	1	9.25	1	10	1	10	1	10	1	10	1	10	1	10	1	2	1	0	0	1	1	0.75	0	0	0	0.375	0	2	1	0	0	1	1	10.1667	0	15.3333	0	12.75	0	9.5	0	14.5	0	12	0	14	0
8.5	1	9.5	1	9	1	11.5	0	12	0	11.75	0	10.6667	0	9	1	9.83333	1	0	0	0	0	0	0	0.333333	0	0.166667	0	0.25	0	0.833333	0	1.75	1	1.29167	1	13.8333	0	11.25	0	12.5417	0	13.1667	0	12.8333	0	13	0	10.6667	0
7.5	0	12.5	0	10	1	7	0	12	0	9.5	1	9	1	13	0	11	0	2	1	0.666667	0	1.33333	1	3	1	2	1	2.5	1	1.5	1	2.5	1	2	1	3.5	0	2.16667	0	2.83333	0	2.5	0	4.5	0	3.5	0	1.5	1
8.25	1	7	0	7.625	0	8.25	1	8	1	8.125	1	8.25	1	10.5	0	9.375	1	0.333333	0	6.16667	1	3.25	1	0.333333	0	0	0	0.166667	0	3.66667	1	5.33333	1	4.5	1	8	0	7	0	7.5	0	0.25	1	9.5	0	4.875	0	6.16667	0
9.16667	1	7.66667	0	8.41667	1	7.5	0	7.66667	0	7.58333	0	10.5	0	8	1	9.25	1	0	0	0	0	0	0	0.333333	0	1	1	0.666667	0	0	0	0	0	0	0	12	0	13	0	12.5	0	5	0	8	0	6.5	0	8	0
6.33333	0	8	1	7.16667	0	6	0	9	1	7.5	0	10	1	14	0	12	0	0.833333	0	0	0	0.416667	0	3	1	0.166667	0	1.58333	1	0	0	0	0	0	0	13.5	0	13	0	13.25	0	2.83333	0	8.41667	0	5.625	0	10	0
7.5	0	11	0	9.25	1	10	1	13.5	0	11.75	0	7.25	0	9	1	8.125	1	2.16667	1	3	1	2.58333	1	2	1	4	1	3	1	0	0	1	1	0.5	0	6	0	11.5	0	8.75	0	9	0	9	0	9	0	4.5	0
6	0	10.5	0	8.25	1	6	0	10	1	8	1	7	0	8.5	1	7.75	0	2	1	0	0	1	1	1	1	0	0	0.5	0	0.5	0	0	0	0.25	0	1	1	6	0	3.5	0	4.5	0	6.5	0	5.5	0	9.5	0
7	0	8	1	7.5	0	8.5	1	10.5	0	9.5	1	8	1	8	1	8	1	0	0	0	0	0	0	0.75	0	2	1	1.375	1	0	0	0.5	0	0.25	0	9	0	12	0	10.5	0	8	0	7.5	0	7.75	0	5	0
6.58333	0	5.66667	0	6.125	0	3.5	0	9.5	1	6.5	0	6	0	7	0	6.5	0	0.5	0	1.83333	1	1.16667	1	0	0	0.583333	0	0.291667	0	0.333333	0	1	1	0.666667	0	9	0	17.5	0	13.25	0	10.1667	0	15	0	12.5833	0	7.41667	0
7.83333	0	8	1	7.91667	0	7.91667	0	12	0	9.95833	1	9.33333	1	10.3333	0	9.83333	1	0.6	0	0.75	0	0.675	0	0.25	0	0.533333	0	0.391667	0	0.5	0	0.5	0	0.5	0	6	0	7.66667	0	6.83333	0	7.33333	0	11.1833	0	9.25833	0	6	0
7	0	9	1	8	1	6.1	0	11.5	0	8.8	1	6	0	13.5	0	9.75	1	0.833333	0	0	0	0.416667	0	0	0	1.5	1	0.75	0	0.333333	0	0.833333	0	0.583333	0	7	0	12	0	9.5	0	11	0	11	0	11	0	12.5	0
7.16667	0	11	0	9.08333	1	10	1	14	0	12	0	10.5	0	10	1	10.25	0	0	0	0	0	0	0	0	0	0	0	0	0	0	0	0	0	0	0	13.5	0	17.1667	0	15.3333	0	11.5	0	12.6667	0	12.0833	0	12	0
4.5	0	9	1	6.75	0	8	1	12	0	10	1	8.5	1	11	0	9.75	1	4	1	1.5	1	2.75	1	2.33333	1	2.33333	1	2.33333	1	0.5	0	1.5	1	1	1	13	0	15	0	14	0	16	0	17	0	16.5	0	14	0
4	0	4	0	4	0	7.83333	0	9.5	1	8.66667	1	7	0	9	1	8	1	0.5	0	0.5	0	0.5	0	0.333333	0	0.5	0	0.416667	0	0.5	0	1	1	0.75	0	4.06667	0	7.5	0	5.78333	0	12	0	17	0	14.5	0	10.5	0
8.16667	1	6.5	0	7.33333	0	8.33333	1	8	1	8.16667	1	5.33333	0	8	1	6.66667	0	1.33333	1	0.833333	0	1.08333	1	1	1	2	1	1.5	1	1.5	1	1	1	1.25	1	8.75	0	6.16667	0	7.45833	0	4.16667	0	8.16667	0	6.16667	0	8.5	0
9	1	12	0	10.5	0	10.5	0	10	1	10.25	0	7.5	0	10	1	8.75	1	0.5	0	1.5	1	1	1	1	1	1.5	1	1.25	1	2	1	1	1	1.5	1	11	0	13	0	12	0	14	0	19	0	16.5	0	3.5	0
8	1	11	0	9.5	1	11	0	12	0	11.5	0	9	1	10	1	9.5	1	3	1	0	0	1.5	1	0.333333	0	0	0	0.166667	0	0.5	0	0	0	0.25	0	2.5	0	4	0	3.25	0	17	0	17	0	17	0	9	0
7.5	0	11	0	9.25	1	6.5	0	9	1	7.75	0	8.16667	1	9.5	1	8.83333	1	1.25	1	1.83333	1	1.54167	1	2.5	1	1.75	1	2.125	1	1.5	1	1.5	1	1.5	1	6.75	0	10	0	8.375	0	12.75	0	17	0	14.875	0	9.5	0
10	1	11	0	10.5	0	8	1	10	1	9	1	9	1	8	1	8.5	1	0.5	0	1	1	0.75	0	2	1	3	1	2.5	1	0	0	0	0	0	0	10	0	8	0	9	0	8	0	0	1	4	0	2	1
5.5	0	9	1	7.25	0	5.66667	0	9	1	7.33333	0	7.16667	0	9.33333	1	8.25	1	1.83333	1	0	0	0.916667	0	1	1	1	1	1	1	0.5	0	0	0	0.25	0	4.83333	0	7.66667	0	6.25	0	5.66667	0	6.33333	0	6	0	6.5	0
10	1	10	1	10	1	10.3333	0	13	0	11.6667	0	10	1	9	1	9.5	1	0.5	0	1	1	0.75	0	2	1	3	1	2.5	1	0.833333	0	0.833333	0	0.833333	0	9.5	0	13	0	11.25	0	7	0	12	0	9.5	0	9	0
7.5	0	8	1	7.75	0	8	1	9	1	8.5	1	6.58333	0	8	1	7.29167	0	0.166667	0	0	0	0.0833333	0	1.33333	1	2	1	1.66667	1	0	0	0.666667	0	0.333333	0	8	0	9	0	8.5	0	10	0	17	0	13.5	0	3.5	0
8	1	8	1	8	1	8	1	8	1	8	1	9	1	9	1	9	1	2	1	1.5	1	1.75	1	2	1	2	1	2	1	1	1	1	1	1	1	0	1	11	0	5.5	0	1.5	1	4	0	2.75	0	8	0
6.66667	0	7.33333	0	7	0	7	0	8	1	7.5	0	6.66667	0	9	1	7.83333	0	3	1	1	1	2	1	0.833333	0	0.833333	0	0.833333	0	2	1	1	1	1.5	1	2	1	3.33333	0	2.66667	0	3	0	4	0	3.5	0	4.5	0
8	1	4	0	6	0	6.33333	0	8	1	7.16667	0	7	0	8.5	1	7.75	0	0	0	0	0	0	0	1	1	0	0	0.5	0	0.333333	0	0.666667	0	0.5	0	6.33333	0	8	0	7.16667	0	1.5	1	8	0	4.75	0	3.66667	0
6.5	0	10	1	8.25	1	9	1	11	0	10	1	7.5	0	11	0	9.25	1	1	1	0	0	0.5	0	0.25	0	0.5	0	0.375	0	0.333333	0	0.666667	0	0.5	0	6	0	5	0	5.5	0	10.8333	0	14.6667	0	12.75	0	6	0
11.5	0	11.3333	0	11.4167	0	10.25	0	13.8333	0	12.0417	0	8	1	9.16667	1	8.58333	1	0.416667	0	0.0833333	0	0.25	0	1	1	1.83333	1	1.41667	1	0.5	0	0.333333	0	0.416667	0	5.91667	0	4.5	0	5.20833	0	1.25	1	4.6	0	2.925	0	7.66667	0
6.5	0	12.25	0	9.375	1	8.5	1	11	0	9.75	1	7	0	11.1667	0	9.08333	1	0.666667	0	0.333333	0	0.5	0	1.16667	1	0	0	0.583333	0	0.5	0	0	0	0.25	0	1.15	1	7.41667	0	4.28333	0	1.08333	1	3	0	2.04167	0	1	1
8	1	5	0	6.5	0	10.1667	0	13	0	11.5833	0	8.25	1	10.5	0	9.375	1	1.5	1	0	0	0.75	0	1	1	0.333333	0	0.666667	0	0.416667	0	0.25	0	0.333333	0	5.83333	0	9.5	0	7.66667	0	2.75	0	10	0	6.375	0	1.58333	1
5.83333	0	11	0	8.41667	1	7.5	0	9	1	8.25	1	7.5	0	9.5	1	8.5	1	0.75	0	0.333333	0	0.541667	0	0.833333	0	0.333333	0	0.583333	0	0.333333	0	0.5	0	0.416667	0	5.55	0	13.0167	0	9.28333	0	12.6667	0	12.6333	0	12.65	0	6.83333	0
10.5	0	9	1	9.75	1	5	0	10	1	7.5	0	9.75	1	8	1	8.875	1	0	0	6.5	1	3.25	1	0	0	6	1	3	1	0	0	0	0	0	0	2.25	0	8.83333	0	5.54167	0	1.3	1	7	0	4.15	0	5	0
5.83333	0	8.81667	1	7.325	0	6.5	0	7	0	6.75	0	5.5	0	9	1	7.25	0	0.5	0	2	1	1.25	1	2	1	2	1	2	1	1	1	0.833333	0	0.916667	0	7.5	0	6	0	6.75	0	5	0	5	0	5	0	3.83333	0
8.33333	1	11	0	9.66667	1	7	0	8	1	7.5	0	7.83333	0	8	1	7.91667	0	0.833333	0	1.25	1	1.04167	1	0.5	0	0.5	0	0.5	0	0.333333	0	0.333333	0	0.333333	0	5.16667	0	7.66667	0	6.41667	0	5.5	0	7	0	6.25	0	7.5	0
7.25	0	11	0	9.125	1	5	0	10	1	7.5	0	7.91667	0	9.5	1	8.70833	1	0	0	0	0	0	0	0	0	0	0	0	0	0.0833333	0	0.0833333	0	0.0833333	0	5.5	0	13.25	0	9.375	0	7.75	0	10	0	8.875	0	4.25	0
[truncated: 24 more columns]
